# Supplementary material for: PSMA PET for the Evaluation of Liver Metastases in Castration-Resistant Prostate Cancer Patients: A Multicenter Retrospective Study
Source: Cancers (Basel). 2022 Nov 18;14(22):5680. doi: 10.3390/cancers14225680 (PMC9688898; doi:10.3390/cancers14225680)
Supplement: Supplementary file 1 [file cancers-14-05680-s001.zip]

Archive with 1 entries (1 files):
- cancers-1948594-supplementary.pdf
